# Supplementary material for: De novo design of an intercellular signaling toolbox for multi-channel cell–cell communication and biological computation
Source: Nat Commun. 2020 Aug 24;11:4226. doi: 10.1038/s41467-020-17993-w (PMC7445162; doi:10.1038/s41467-020-17993-w)
Supplement: Supplementary file 2 — Supplementary Data 1 [file 41467_2020_17993_MOESM2_ESM.xlsx]

## Sheet: Senders
Sequences of the promoter-gene-terminator cassettes in the E. coli, yeast and mammalian senders.
Name	Species	Signal	Sequence
J23101-tetR-T (Used together with each E. coli module below)	E. coli	/	GAATTCTCTAGATTTACAGCTAGCTCAGTCCTAGGTATTATGCTAGCGGATCCAGGAGGAAAAAAATGTCCAGATTAGATAAAAGTAAAGTGATTAACAGCGCATTAGAGCTGCTTAATGAGGTCGGAATCGAAGGTTTAACAACCCGTAAACTCGCCCAGAAGCTAGGTGTAGAGCAGCCTACATTGTATTGGCATGTAAAAAATAAGCGGGCTTTGCTCGACGCCTTAGCCATTGAGATGTTAGATAGGCACCATACTCACTTTTGCCCTTTAGAAGGGGAAAGCTGGCAAGATTTTTTACGTAATAACGCTAAAAGTTTTAGATGTGCTTTACTAAGTCATCGCGATGGAGCAAAAGTACATTTAGGTACACGGCCTACAGAAAAACAGTATGAAA…
Ptet-rhlI-T	E. coli	C4	GAATTCTCTAGATTTTTTCCCTATCAGTGATAGAGATTGACATCCCTATCAGTGATAGAGATAATGAGCACAGCTGTCACCGGATGTGCTTTCCGGTCTGATGAGTCCGTGAGGACGAAACAGCCTCTACAAATAATTTTGTTTAAATTAAAGAGGAGAAAGGTACCATGATCGAACTGCTGTCCGAATCCCTGGAAGGTCTGTCCGCTGCTATGATCGCTGAACTGGGTCGTTACCGTCACCAGGTTTTCATCGAAAAACTGGGTTGGGACGTTGTTTCCACCTCCCGTGTTCGTGACCAGGAGTTCGACCAGTTCGACCACCCGCAGACCCGTTACATCGTTGCTATGTCCCGTCAGGGTATCTGCGGTTGCGCTCGTCTGCTGCCGACCACCGACG…
Ptet-luxI-T	E. coli	3OC6	GAATTCTCTAGATTTTTTCCCTATCAGTGATAGAGATTGACATCCCTATCAGTGATAGAGATAATGAGCACAGCTGTCACCGGATGTGCTTTCCGGTCTGATGAGTCCGTGAGGACGAAACAGCCTCTACAAATAATTTTGTTTAAATTAAAGAGGAGAAAGGTACCATGACTATAATGATAAAAAAATCGGATTTTTTGGCAATTCCATCGGAGGAGTATAAAGGTATTCTAAGTCTTCGTTATCAAGTGTTTAAGCAAAGACTTGAGTGGGACTTAGTTGTAGAAAATAACCTTGAATCAGATGAGTATGATAACTCAAATGCAGAATATATTTATGCTTGTGATGATACTGAAAATGTAAGTGGATGCTGGCGTTTATTACCTACAACAGGTGATT…
Ptet-cepI-T	E. coli	C8	GAATTCTCTAGATTTTTTCCCTATCAGTGATAGAGATTGACATCCCTATCAGTGATAGAGATAATGAGCACAGCTGTCACCGGATGTGCTTTCCGGTCTGATGAGTCCGTGAGGACGAAACAGCCTCTACAAATAATTTTGTTTAATATCCAAACCAGTAGCTCAATTGGAGTCGTCTATATGCAGACCTTTGTGCATGAAGAAGGTCGCCTGCCGCACGAACTGGCGGCCGATCTGGGCCGTTATCGTCGCCGTGTTTTCGTCGAACAGCTGGGTTGGGCACTGCCGAGCGCTAACGAATCTTTTGAACGCGATCAATTCGACCGTGATGACACGGTGTATGTTTTTGCGCGCAATGCCGATGGCGACATGTGCGGTTGTGCACGCCTGCTGCCGACC…
Ptet-lasI-T	E. coli	3OC12	GAATTCTCTAGATTTTTTCCCTATCAGTGATAGAGATTGACATCCCTATCAGTGATAGAGATAATGAGCACAGCTGTCACCGGATGTGCTTTCCGGTCTGATGAGTCCGTGAGGACGAAACAGCCTCTACAAATAATTTTGTTTAAATTAAAGAGGAGAAAGGTACCATGATCGTTCAGATCGGTCGTCGTGAAGAGTTCGACAAAAAACTGCTGGGTGAAATGCACAAACTGCGTGCTCAGGTTTTCAAAGAACGTAAAGGTTGGGACGTTTCCGTTATCGACGAAATGGAAATCGACGGTTACGACGCTCTGTCCCCGTACTACATGCTGATCCAGGAAGACACCCCGGAAGCTCAGGTTTTCGGTTGCTGGCGTATCTTCGACACCACCGGTCCGT…
J23110-bjaI-bkdFGH-lpdA1-T	E. coli	IV	GAATTCAATTCTAAAGATCTTTGACGGCTAGCTCAGTCCTAGGTATAGTGCTAGCAGCTGTCACCGGATGTGCTTTCCGGTCTGATGAGTCCGTGAGGACGAAACAGCCTCTACAAATAATTTTGTTTAATATCCAAACCAGTAGCTCAATTGGAGTCGTCTATATGGGCGTGAGTATGATTCATGCGATCTCCGCCGTCAACCGTCACCTGTATGAAGATGTGCTGGAACAGCATTTTCGTCTGCGCCACGACATTTTCGTTGAAGAACGTCATTGGGAAACCCTGCGTCGCCCGGATGGTCGCGAAGTTGACTCCTATGATGACGAAGATACGGTCTACCTGCTGGCACTGGAAGGTCGTCGCGTGGTTGGCGGTCATCGTCTGTATCCGACCACGA…
J23111-rpaI-4cl-tal-T	E. coli	pC	GAATTCAATTCTAAAGATCTTTGACGGCTAGCTCAGTCCTAGGTATAGTGCTAGCAGCTGTCACCGGATGTGCTTTCCGGTCTGATGAGTCCGTGAGGACGAAACAGCCTCTACAAATAATTTTGTTTAAATTAAAGAGGAGAAAGGTACCATGCAGGTTCATGTCATCCGTCGAGAGAACCGCGCGCTCTATGCCGGTCTGCTCGAAAAGTACTTCCGCATCCGTCACCAGATCTACGTCGTCGAGCGCGGCTGGAAGGAGCTCGATCGGCCGGATGGCCGCGAGATCGATCAGTTCGACACCGAAGACGCCGTGTATCTGCTCGGCGTCGACAATGACGACATCGTCGCCGGCATGCGGATGGTGCCGACCACGTCACCGACGCTCCTCAGCGACGT…
Ptet-pchBA-T	E. coli	Sal	GAATTCTCTAGATTTTTTCCCTATCAGTGATAGAGATTGACATCCCTATCAGTGATAGAGATAATGAGCACAGCTGTCACCGGATGTGCTTTCCGGTCTGATGAGTCCGTGAGGACGAAACAGCCTCTACAAATAATTTTGTTTAAATTAAAGAGGAGAAAGGTACCATGAAAACTCCCGAAGACTGCACCGGCCTGGCGGACATCCGCGAGGCCATCGACCGGATCGACCTGGATATCGTCCAGGCCCTCGGCCGCCGCATGGACTACGTCAAGGCGGCGTCGCGCTTCAAGGCCAGCGAGGCGGCGATTCCGGCGCCCGAGCGGGTCGCCGCGATGCTCCCCGAGCGCGCCCGCTGGGCCGAGGAAAACGGACTCGACGCGCCCTTCGTCGAGGGAC…
Ptet-irp9-T	E. coli	Sal	GAATTCTCTAGATTTTTTCCCTATCAGTGATAGAGATTGACATCCCTATCAGTGATAGAGATAATGAGCACAGCTGTCACCGGATGTGCTTTCCGGTCTGATGAGTCCGTGAGGACGAAACAGCCTCTACAAATAATTTTGTTTAAATTAAAGAGGAGAAAGGTACCATGAAGATCAGCGAGTTCCTGCACCTGGCGCTGCCGGAGGAACAGTGGCTGCCGACCATTAGCGGTGTGCTGCGTCAATTTGCGGAGGAAGAGTGCTACGTTTATGAACGTCAGCCGTGCTGGTACCTGGGTAAAGGCTGCCAAGCGCGTCTGCACATCAACGCGGACGGTACCCAGGCGACCTTCATTGACGATGCGGGCGAGCAAAAGTGGGCGGTGGACAGCATCGCGG…
Ptet-phlACBD-T	E. coli	DAPG	GAATTCTCTAGATTTTTTCCCTATCAGTGATAGAGATTGACATCCCTATCAGTGATAGAGATAATGAGCACAGCTGTCACCGGATGTGCTTTCCGGTCTGATGAGTCCGTGAGGACGAAACAGCCTCTACAAATAATTTTGTTTAAGTGAAAGAACGGAATCTGGAGGATGTACACATGAATAAGGTAGGAATTGTGAGCTATGGCGCGGGTATCCCGGTCTGCCGGCTCAAGGTGGACGACGTGATCCAGGTGTGGAAAAACACCGATCTGAGTTTGGTAAAGGGCCAATTGGGCGTTATTGAAAGGGCCGTCCTGCAACCCGACGAAGATGTCATAACCTTGGGTGTCCTCGCCGCCCAACGCGCGCTGGACAAGGCACCACCTTGTTCCCTCGAAG…
Ptet-mmfLHP	E. coli	MMF	GAATTCTCTAGATTTTTTCCCTATCAGTGATAGAGATTGACATCCCTATCAGTGATAGAGATAATGAGCACAGCTGTCACCGGATGTGCTTTCCGGTCTGATGAGTCCGTGAGGACGAAACAGCCTCTACAAATAATTTTGTTTAACCACATATTAACAAGGGGAAGATAAGAAAGCAATGAACCACACCAACCGTCTGCTGCTGCCGGCGCCGCACGATCTGCTGTTCGACGGTTGCCCGCCGCTGAGCTTTGCGCGTCCGCTGCCGCCGGCGGATGTGCACAAGGCGGCGGCGGCGGAAGTGCTGCTGACCGACGCGCGTCCGCTGGGTGAAAACCGTTTCGCGGTGGCGGCGCTGTGGCCGCGTAACACCTTTCTGGCGCACCGTGCGACCAGCAG…
Ptet-chs-chi-4cl-tal-T	E. coli	NG	GAATTCTCTAGATTTTTTCCCTATCAGTGATAGAGATTGACATCCCTATCAGTGATAGAGATAATGAGCACAGCTGTCACCGGATGTGCTTTCCGGTCTGATGAGTCCGTGAGGACGAAACAGCCTCTACAAATAATTTTGTTTAATTTGTTTAACTTTAAGAAGGAGATATACCATGGTTACGGTGGAAGAATACCGCAAAGCTCAACGCGCTGAAGGCCCGGCGACGGTGATGGCGATTGGCACGGCAACCCCGACGAACTGTGTTGATCAGAGCACCTATCCGGACTATTACTTTCGTATCACCAACTCTGAACATAAAACGGATCTGAAAGAAAAATTCAAACGTATGTGCGAAAAAAGCATGATCAAAAAACGCTATATGCACCTGACCGAAGA…
J23119-mRFP1 (Transformed together with each E. coli module above)	E. coli	/	AATTCTAAAGATCTTTGACAGCTAGCTCAGTCCTAGGTATAATACTAGTAGCTGTCACCGGATGTGCTTTCCGGTCTGATGAGTCCGTGAGGACGAAACAGCCTCTACAAATAATTTTGTTTAAATCAGCAGGACGCACTGACCGAATTCATTAAAGAGGAGAAAGGTACCATGGCTTCCTCCGAAGACGTTATCAAAGAGTTCATGCGTTTCAAAGTTCGTATGGAAGGTTCCGTTAACGGTCACGAGTTCGAAATCGAAGGTGAAGGTGAAGGTCGTCCGTACGAAGGTACCCAGACCGCTAAACTGAAAGTTACCAAAGGTGGTCCGCTGCCGTTCGCTTGGGACATCCTGTCCCCGCAGTTCCAGTACGGTTCCAAAGCTTACGTTAAACACCCG…
Ptet07- pchB-Tadh1-C	S. cerevisiae	Sal	TCCCTATCAGTGATAGAGAAAAGTGAAAGTCGAGTTTACCACTCCCTATCAGTGATAGAGAAAAGTGAAAGTCGAGTTTACCACTCCCTATCAGTGATAGAGAAAAGTGAAAGTCGAGTTTACCACTCCCTATCAGTGATAGAGAAAAGTGAAAGTCGAGTTTACCACTCCCTATCAGTGATAGAGAAAAGTGAAAGTCGAGTTTACCACTCCCTATCAGTGATAGAGAAAAGTGAAAGTCGAGTTTACCACTCCCTATCAGTGATAGAGAAAAGTGAAAGTCGAGCTCGGTACCCTATGGCATGCATGTGCTCTGTATGTATATAAAACTCTTGTTTTCTTCTTTTCTCTAAATATTCTTTCCTTATACATTAGGTCCTTTGTAGCATAAATTACTAT…
Padh716- pchA-Tadh1-C	S. cerevisiae	Sal	TTTTGTTGTTTCCGGGTGTACAATATGGACTTCCTCTTTTCTGGCAACCAAACCCATACATCGGGATTCCTATAATACCTTCGTTGGTCTCCCTAACATGTAGGTGGCGGAGGGGAGATATACAATAGAACAGATACCAGACAAGACATAATGGGCTAAACAAGACTACACCAATTACACTGCCTCATTGATGGTGGTACATAACGAACTAATACTGTAGCCCTAGACTTGATAGCCATCATCATATCGAAGTTTCACTACCCTTTTTCCATTTGCCATCTATTGAAGTAATAATAGGCGCATGCAACTTCTTTTCTTTTTTTTTCTTTTCTCTCTCCCCCGTTGTTGTCTCACCATATCCGCAATGACAAAAAAATGATGGAAGACACTAAAGGAAAA…
Ptet07- irp9-Tadh1-C	S. cerevisiae	Sal	TCCCTATCAGTGATAGAGAAAAGTGAAAGTCGAGTTTACCACTCCCTATCAGTGATAGAGAAAAGTGAAAGTCGAGTTTACCACTCCCTATCAGTGATAGAGAAAAGTGAAAGTCGAGTTTACCACTCCCTATCAGTGATAGAGAAAAGTGAAAGTCGAGTTTACCACTCCCTATCAGTGATAGAGAAAAGTGAAAGTCGAGTTTACCACTCCCTATCAGTGATAGAGAAAAGTGAAAGTCGAGTTTACCACTCCCTATCAGTGATAGAGAAAAGTGAAAGTCGAGCTCGGTACCCTATGGCATGCATGTGCTCTGTATGTATATAAAACTCTTGTTTTCTTCTTTTCTCTAAATATTCTTTCCTTATACATTAGGTCCTTTGTAGCATAAATTACTAT…
PEF1α-4cl-P2A- mTurquoise2	Homo sapiens	pC	GGGCAGAGCGCACATCGCCCACAGTCCCCGAGAAGTTGGGGGGAGGGGTCGGCAATTGAACCGGTGCCTAGAGAAGGTGGCGCGGGGTAAACTGGGAAAGTGATGTCGTGTACTGGCTCCGCCTTTTTCCCGAGGGTGGGGGAGAACCGTATATAAGTGCAGTAGTCGCCGTGAACGTTCTTTTTCGCAACGGGTTTGCCGCCAGAACACAGGTGTCGTGACGCGGTTCCGGTTAAGGTGAACGCGTGCAGGCTGGCGCCACCATGGATGGACGCCATGACCGATCCCATTACATTCGCCGCTACTGCCGCCGGGCGCGACGCGGCTCATCCGCTGCGCGACATTTCTTTCGGCGAGATAGGTATCGCTACCGAGCGAAAGCCGGACGGCACGATCTAC…
PEF1α-iRFP1-T2A-rpaI-P2A-tal	Homo sapiens	pC	GGGCAGAGCGCACATCGCCCACAGTCCCCGAGAAGTTGGGGGGAGGGGTCGGCAATTGAACCGGTGCCTAGAGAAGGTGGCGCGGGGTAAACTGGGAAAGTGATGTCGTGTACTGGCTCCGCCTTTTTCCCGAGGGTGGGGGAGAACCGTATATAAGTGCAGTAGTCGCCGTGAACGTTCTTTTTCGCAACGGGTTTGCCGCCAGAACACAGGTGTCGTGACGCGGTTCCGGTTAAGGTGAACGCGTGCAGGCTGGCGCCACCATGGATGGCTGAAGGATCCGTCGCCAGGCAGCCTGACCTCTTGACCTGCGACGATGAGCCGATCCATATCCCCGGTGCCATCCAACCGCATGGACTGCTGCTCGCCCTCGCCGCCGACATGACGATCGTTGCCGGC…
Sequences of the promoter-gene-terminator cassettes in the E. coli, yeast and mammalian senders. The J23101-tetR-T cassette is included where Ptet promoter is used. The J23119-mRFP1 cassette is expressed in all E. coli senders to label sender cells for co-culture. Tadh1-C indicates the adh1 terminator from C.albicans.

## Sheet: Receivers
Sequences of the promoter-gene-terminator cassettes in the E. coli, yeast and mammalian receivers.
Name	Species	Signal	Sequence
PlacI-lacI-T (Used together with each E. coli module below)	E. coli	/	TCAGATAAAATATTTGCTCATGAGCCCGAAGTGGCGAGCCCGATCTTCCCCATCGGTGATGTCGGCGATATAGGCGCCAGCAACCGCACCTGTGGCGCCGGTGATGCCGGCCACGATGCGTCCGGCGTAGAGGATCTGCTCATGTTTGACAGCTTATCATCGATGCATAATGTGCCTGTCAAATGGACGAAGCAGGGATTCTGCAAACCCTATGCTACTCCCTCGAGCCGTCAATTGTCTGATTCGTTACCAATTAGAATTCTCACTGCCCGCTTTCCAGTCGGGAAACCTGTCGTGCCAGCTGCATTAATGAATCGGCCAACGCGCGGGGAGAGGCGGTTTGCGTATTGGGCGCCAGGGTGGTTTTTCTTTTCACCAGTGAGACTGGCAACAGCTGAT…
Ptac-rhlR-T	E. coli	C4	TGTTGACAATTAATCATCGGCTCGTATAATGTGTGGAATTGTGAGCGCTCACAATTAGCTGTCACCGGATGTGCTTTCCGGTCTGATGAGTCCGTGAGGACGAAACAGCCTCTACAAATAATTTTGTTTAAATTAAAGAGGAGAAAGGTACCATGAGGAATGACGGAGGCTTTTTGCTGTGGTGGGACGGTTTGCGTAGCGAGATGCAGCCGATCCACGACAGCCAGGGCGTGTTCGCCGTCCTGGAAAAGGAAGTGCGGCGCCTGGGCTTCGATTACTACGCCTATGGCGTGCGCCACACGATTCCCTTCACCCGGCCGAAGACCGAGGTCCATGGCACCTATCCCAAGGCCTGGCTGGAGCGATACCAGATGCAGAACTACGGGGCCGTGGATCCGG…
Ptac-luxR-T	E. coli	3OC6	TGTTGACAATTAATCATCGGCTCGTATAATGTGTGGAATTGTGAGCGCTCACAATTAGCTGTCACCGGATGTGCTTTCCGGTCTGATGAGTCCGTGAGGACGAAACAGCCTCTACAAATAATTTTGTTTAAATTAAAGAGGAGAAAGGTACCATGAAAAACATAAATGCCGACGACACATACAGAATAATTAATAAAATTAAAGCTTGTAGAAGCAATAATGATATTAATCAATGCTTATCTGATATGACTAAAATGGTACATTGTGAATATTATTTACTCGCGATCATTTATCCTCATTCTATGGTTAAATCTGATATTTCAATCCTAGATAATTACCCTAAAAAATGGAGGCAATATTATGATGACGCTAATTTAATAAAATATGATCCTATAGTAG…
Ptac-cepR-T	E. coli	C8	TGTTGACAATTAATCATCGGCTCGTATAATGTGTGGAATTGTGAGCGCTCACAATTAGCTGTCACCGGATGTGCTTTCCGGTCTGATGAGTCCGTGAGGACGAAACAGCCTCTACAAATAATTTTGTTTAATATCCAAACCAGTAGCTCAATTGGAGTCGTCTATATGGAACTGCGTTGGCAGGATGCGTATCAGCAATTTAGCGCGGCGGAAGATGAACAGCAACTGTTCCAACGTATCGCAGCTTACTCCAAACGCCTGGGCTTTGAATATTGCTGTTACGGTATCCGTGTTCCGCTGCCGGTCAGCAAACCGGCGGTTGCAATTTTCGATACCTATCCGGACGGCTGGATGGCACATTATCAGGCTCAAAACTACATTGAAATCGATTCTACCGTG…
Ptac-lasR-T	E. coli	3OC12	TGTTGACAATTAATCATCGGCTCGTATAATGTGTGGAATTGTGAGCGCTCACAATTAGCTGTCACCGGATGTGCTTTCCGGTCTGATGAGTCCGTGAGGACGAAACAGCCTCTACAAATAATTTTGTTTAAATTAAAGAGGAGAAAGGTACCATGGCCTTGGTTGACGGTTTTCTTGAGCTGGAACGCTCAAGTGGAAAATTGGAGTGGAGCGCCATCCTCCAGAAGATGGCGAGCGACCTTGGATTCTCGAAGATCCTGTTCGGCCTGTTGCCTAAGGACAGCCAGGACTACGAGAACGCCTTCATCGTCGGCAACTACCCGGCCGCCTGGCGCGAGCATTACGACCGGGCTGGCTACGCGCGGGTCGACCCGACGGTCAGTCACTGTACCCAGAGCG…
Ptac-bjaR-T	E. coli	IV	TGTTGACAATTAATCATCGGCTCGTATAATGTGTGGAATTGTGAGCGCTCACAATTAGCTGTCACCGGATGTGCTTTCCGGTCTGATGAGTCCGTGAGGACGAAACAGCCTCTACAAATAATTTTGTTTAATATCCAAACCAGTAGCTCAATTGGAGTCGTCTATATGAGTGCGGTGGATTATGGCCGTGAAGCCCTGGACTTTATCGAAGGCCTGGGTGTCTACCGCAAAGTGCCGGATGCTATGAACGCGCTGGAAGCGGCCTTTGGCCGTTTTGGTTTCGAAACCATTATCGTCACGGGCCTGCCGAACCCGGATCAGCGTTTCGCTCAAATGGTGCTGGCAAAACGTTGGCCGGCCGGTTGGTTTAATCTGTATACCCAGAACAATTACGATCGT…
Ptac-rpaR-T	E. coli	pC	TGTTGACAATTAATCATCGGCTCGTATAATGTGTGGAATTGTGAGCGCTCACAATTAGCTGTCACCGGATGTGCTTTCCGGTCTGATGAGTCCGTGAGGACGAAACAGCCTCTACAAATAATTTTGTTTAAATTAAAGAGGAGAAAGGTACCATGATCGTCGGCGAAGATCAGCTTTGGGGACGGCGTGCGCTGGAGTTCGTCGATTCCGTCGAACGGCTCGAGGCGCCGGCGCTGATCAGCCGGTTCGAATCGCTGATCGCGAGCTGCGGATTTACCGCCTACATCATGGCCGGCCTGCCGTCGCGCAATGCCGGACTACCGGAGCTGACGCTGGCCAATGGCTGGCCGCGAGACTGGTTCGATCTGTATGTCAGCGAAAACTTCAGCGCGGTCGATC…
Ptac-nahR-T	E. coli	Sal	TGTTGACAATTAATCATCGGCTCGTATAATGTGTGGAATTGTGAGCGCTCACAATTAGCTGTCACCGGATGTGCTTTCCGGTCTGATGAGTCCGTGAGGACGAAACAGCCTCTACAAATAATTTTGTTTAACCCGGCCGGGCACCAGCAATAACCCAAGCGAGGCCCCATGGAACTGCGTGACCTGGATTTAAACCTGCTGGTGGTGTTCAACCAGTTGCTGGTCGACAGACGCGTCTCTATCACTGCGGAGAACCTGGGCCTGACCCAGCCTGCCGTGAGCAATGCGCTGAAACGCCTGCGCACCTCGCTACAGGACCCACTCTTCGTGCGCACACATCAGGGAATGGAACCCACACCCTATGCCGCGCATCTGGCCGAGCCCGTCACTTCGGCCATG…
Ptac-phlF-T	E. coli	DAPG	TGTTGACAATTAATCATCGGCTCGTATAATGTGTGGAATTGTGAGCGCTCACAATTAGCTGTCACCGGATGTGCTTTCCGGTCTGATGAGTCCGTGAGGACGAAACAGCCTCTACAAATAATTTTGTTTAATACTAGAGAAAGAATAGTAATACTAGATGGCACGTACCCCGAGCCGTAGCAGCATTGGTAGCCTGCGTAGTCCGCATACCCATAAAGCAATTCTGACCAGCACCATTGAAATCCTGAAAGAATGTGGTTATAGCGGTCTGAGCATTGAAAGCGTTGCACGTCGTGCCGGTGCAAGCAAACCGACCATTTATCGTTGGTGGACCAATAAAGCAGCACTGATTGCCGAAGTGTATGAAAATGAAAGCGAACAGGTGCGTAAATTTCCGGA…
Ptac-mmfR-T	E. coli	MMF	TGTTGACAATTAATCATCGGCTCGTATAATGTGTGGAATTGTGAGCGCTCACAATTAGCTGTCACCGGATGTGCTTTCCGGTCTGATGAGTCCGTGAGGACGAAACAGCCTCTACAAATAATTTTGTTTAAATTAAAGAGGAGAAAGGTACCATGACCAGCGCGCAGCAACCGACCCCGTTCGCGGTGCGTAGCAACGTTCCGCGTGGTCCGCACCCGCAGCAAGAGCGTAGCATCAAAACCCGTGCGCAGATTCTGGAGGCGGCGAGCGAAATCTTTGCGAGCCGTGGTTACCGTGGTGCGAGCGTGAAGGACGTTGCGGAGCGTGTGGGTATGACCAAAGGCGCGGTTTACTTCCACTTTCCGAGCAAGGAAAGCCTGGCGATTGCGGTGGTTGAGG…
Ptac-fdeR-T	E. coli	NG	TGTTGACAATTAATCATCGGCTCGTATAATGTGTGGAATTGTGAGCGCTCACAATTAGCTGTCACCGGATGTGCTTTCCGGTCTGATGAGTCCGTGAGGACGAAACAGCCTCTACAAATAATTTTGTTTAAATTAAAGAGGAGAAAGGTACCATGCGTTTCAACAAGCTCGACCTCAATCTTCTGGTCGCCCTGGATGCACTGCTCACGGAGATGAGCATCAGCCGCGCCGCCGAAAAGATCCATCTGAGCCAGTCGGCCATGAGCAATGCCCTGGCGCGGCTGCGCGAGTATTTCGATGATGAATTGCTGATCCAGGTGGGCCGGCGCATGGAGCCCACGCCGCGCGCCGAGGTGCTCAAGGATGCGGTGCATGATGTGCTGCGGCGTATCGATGGCT…
riboJ-sfGFP-T	E. coli	/	AGCTGTCACCGGATGTGCTTTCCGGTCTGATGAGTCCGTGAGGACGAAACAGCCTCTACAAATAATTTTGTTTAATACTAGAGAAAGAGGAGAAATACTAGATGCGTAAAGGCGAAGAGCTGTTCACTGGTGTCGTCCCTATTCTGGTGGAACTGGATGGTGATGTCAACGGTCATAAGTTTTCCGTGCGTGGCGAGGGTGAAGGTGACGCAACTAATGGTAAACTGACGCTGAAGTTCATCTGTACTACTGGTAAACTGCCGGTACCTTGGCCGACTCTGGTAACGACGCTGACTTATGGTGTTCAGTGCTTTGCTCGTTATCCGGACCATATGAAGCAGCATGACTTCTTCAAGTCCGCCATGCCGGAAGGCTATGTGCAGGAACGCACGATTTCCT…
Tadh1-Y-phlF-PphlF-Y-yeGFP- Tadh1-C	S. cerevisiae	DAPG	TATATTACCCTGTTATCCCTAGCGGATCTGCCGGTAGAGGTGTGGTCAATAAGAGCGACCTCATACTATACCTGAGAAAGCAACCTGACCTACAGGAAAGAGTTACTCAAGAATAAGAATTTTCGTTTTAAAACCTAAGAGTCACTTTAAAATTTGTATACACTTATTTTTTTTATAACTTATTTAATAATAAAAATCATAAATCATAAGAAATTCGCTTATTTAGAAGTGGCGCGCCCTGCAGGTTAACGCTGTGTACCCGGACAAACACCATTAATCAGCAGGAAGGTAAATTCTTCAATATCCTGTTCAACGGTCAGCTGTTCGGTCAGCAGGCGATACCAACAAAAACCAAAAATCATATCCAGCAGCAGTTCACGATTGGTATCTTTCGGCAGT…
CMV1 promoter	Homo sapiens	pC	GTATCACGAGGCAGAATTTCAGGTACCACCTGTCCGATCGGACAGTTGATATCACCTGTCCGATCGGACAGTTCTCGAGAGCTCGGTACCCGGGTCGAGGTAGGCGTGTACGGTGGGAGGCCTATATAAGCAGAGCTCGTTTAGTGAACCGTCAGATCGCCTGGAGACGCCATCCACGCTGTTTTGACCTCCATAGAAGACACCGGGACCGATCCAGCCTCCGCGGCAAACTTATCGATGCCACC
CMV3G promoter	Homo sapiens	pC	GTATCACGAGGCAGAATTTCAGGTACCACCTGTCCGATCGGACAGTTGATATCACCTGTCCGATCGGACAGTTCTCGAGAGCCTCGGTACCCGGGTCGAGGTAGGCGTGTACGGTGGGCGCCTATAAAAGCAGAGCTCGTTTAGTGAACCGTCAGATCGCCTGGAGCAATTCCACAACACTTTTGTCTTATACCAACTTTCCGTACCACTTCCTACCCTCGTAAAAAACTTATCGATGCCACC
Citrine-rbGlob p(A)-PhEF1α-VTR3-rpaR-hGH p(A)-PEF1-mCherry-SV40 p(A) (downstream sequence of CMV1 or CMV3G promoter)	Homo sapiens	pC	ATGGTGAGCAAGGGCGAGGAGCTGTTCACCGGGGTGGTGCCCATCCTGGTCGAGCTGGACGGCGACGTAAACGGCCACAAGTTCAGCGTGTCCGGCGAGGGCGAGGGCGATGCCACCTACGGCAAGCTGACCCTGAAGTTCATCTGCACCACCGGCAAGCTGCCCGTGCCCTGGCCCACCCTCGTGACCACCTTCGGCTACGGCCTGATGTGCTTCGCCCGCTACCCCGACCACATGAAGCAGCACGACTTCTTCAAGTCCGCCATGCCCGAAGGCTACGTCCAGGAGCGCACCATCTTCTTCAAGGACGACGGCAACTACAAGACCCGCGCCGAGGTGAAGTTCGAGGGCGACACCCTGGTGAACCGCATCGAGCTGAAGGGCATCGACTTCAAGGAG…
Sequences of the promoter-gene-terminator cassettes in the E. coli, yeast and mammalian receivers. The PlacI-lacI-T cassette is included where Ptac promoter is used. The riboJ-sfGFP-T cassette is inserted downstream of each promoter shown in Supplementary Table 2. Tadh1-Y indicates the adh1 terminator from S. cerevisiae. Tadh1-C indicates the adh1 terminator from C.Albicans. The CMV1 or CMV3G pro…
