# Supplementary material for: De novo design of an intercellular signaling toolbox for multi-channel cell–cell communication and biological computation
Source: Nat Commun. 2020 Aug 24;11:4226. doi: 10.1038/s41467-020-17993-w (PMC7445162; doi:10.1038/s41467-020-17993-w)
Supplement: Supplementary file 6 — Source Data [file 41467_2020_17993_MOESM6_ESM.xlsx]

## Sheet: Figure 2a
Sender ratio (%)	DAPG			Sal (pchBA)			Sal (Irp9)			IV			pC			MMF			NG
0	25.9	25.1	26.8	280	289	320	301	284	326	13.3	18	19.5	96.7	65.4	128	99	95	97	45.1	41.5	35.9
5e-05	26.1	25.8	25.9	312	270	292	321	355	317	12.3	14	13.1	289	210	368	99	82	86	43	43.8	51.1
0.0005	26.4	31	28.6	276	266	345	321	352	354	15.6	11.8	14.2	2514	5976	4527	102	106	88	36.1	39.4	44.8
0.005	30.4	38.8	34.6	394.18	363.496	354.56	336	343	346	42.6	48.5	51.1	6796	17877	16009	99	82	80	41.5	34.1	43.6
0.05	44.4	40.4	44.2	404	471	379	374	353	366	514	479	508	9423	18366	16750	95	103	91	37.4	30.8	40.3
0.5	85.7	99	75	2764	2470	1792	480	498	645	2484	2510	2499	10189	19650	16667	88	119	57	37.1	38.4	46.6
5	4277	4646	4240	10640	11140	10840	1543	1751	1732	4970	4803	4960	9838	19515	22782	310	350	576	48.1	65.8	41.9
50	35790	36690	34790	13740	13740	14140	2627	2607	2271	3950	4404	5438	17504	15928	15845	1652	3540	2596	503	799	651

## Sheet: Figure 2b
Sender ratio (%)	pC (293T to 293T)			DAPG (S. cere to E. coli )
0	0.016436	0.02068	0.020583	144	148	135
0.78125	0.018662	0.022191	0.024017	139	139	135
1.5625	0.019485	0.028723	0.02952	141	144	150
3.125	0.018593	0.037513	0.028512	147	149	147
6.25	0.025118	0.0264	0.044829	180	186	217
12.5	0.028631	0.038344	0.074026	419	405	450
25	0.067283	0.080965	0.146293	4293	4225	4265
50	0.157782	0.160814	0.258292	3967	3905	3856
Sender ratio (%)	pC (293T to E. coli )			DAPG (E. coli to S. cere)
0	290	215	214	182	168	159
5e-05	226	195	223	205	138	195
0.0005	231	252	229	195	165	176
0.005	242	225	219	163	133	138
0.05	407	474	416	173	190	213
0.5	5235	5187	4670	225	191	228
5	16628	19130	18269	1277	1304	1328
50	17106	17289	16456	11986	9887	9346

## Sheet: Figure 2c
EC50 (M)	Synthetic			Media
pC	3.14011e-10	4.6e-10	2.77e-10	3.83528e-09	1.576e-09	2.694e-09
3OC6	1.082e-08	3.29e-08	1.48e-08	5.96061e-09	1.1354e-08	1.371e-08
IV	4.135e-08	2.25e-08	2.64e-08	4.11469e-08	3.504e-08	2.848e-08
3OC12	1.28929e-06	9.71e-07	2.05e-06	5.55951e-07	7.932e-07	7.932e-07
C8	3.78296e-06	8.88e-06	6.64e-06	2.12882e-06	3.594e-06	3.134e-06
C4	6.96942e-06	2.83e-06	1.05e-05	1.75622e-05	1.534e-05	1.484e-05
Sal	6.26756e-06	6.02e-06	5.75e-06	2.98496e-06	4.96e-06	3.42e-06
DAPG	1.82149e-05	1.77e-05	1.63e-05	6.44005e-06	7.316e-06	8.371e-06
NG	1.20547e-05	9.38e-05	4.73e-05

## Sheet: Figure 2d
EC50 (M)	WT			Mutant
pC	3.14011e-10	4.6e-10	2.77e-10
3OC6	1.082e-08	3.29e-08	1.48e-08
IV	4.135e-08	2.25e-08	2.64e-08
3OC12	1.28929e-06	9.71e-07	2.05e-06
C8	3.78296e-06	8.88e-06	6.64e-06
C4	6.96942e-06	2.83e-06	1.05e-05
Sal	6.26756e-06	6.02e-06	5.75e-06	3.91723e-07	3.76e-07	3.6e-07
DAPG	1.82149e-05	1.77e-05	1.63e-05	1.30107e-06	1.26e-06	1.17e-06
NG	1.20547e-05	9.38e-05	4.73e-05

## Sheet: Figure 3b
Signal molecule	Promoter	average	parallel repeats
C4	Prhl*	29348.2	33362	31561	29924	42940	30448	26664	37440	37344	39666	38550	27733	20957	15785	18935	20274	23077	26839	26769
	Plux*	2335.28	2839	2874	2540	1621	1743	1575	3152	1968	2751	2289	2358	2350	1738	1835	2222	2757	2477	2946
	Pcep*	2577	1875	1662	1396	2120	2091	2225	3577	2823	3864	2060	2545	3003	3276	2674	3464
	Plas*	156.278	139	136	134	190	185	188	231	221	273	208	228	179	54	46	68	136	114	83
	Pbja*	3710.8	3573	3230	3456	1835	3253	3041	4754	2640	4836	4466	4473	5333	3523	3722	3527
	Prpa*	1475.22	1048	1246	1230	1279	626	622	765	799	1983	1132	1652	1123	2107	2034	2191	1874	1988	2855
	Psal	554.167	378	414	373	351	336	381	549	525	481	874	859	998	567	563	731	466	563	566
	PphlF	184.067	308	132	104	319	279	319	282	298	287	54	62	65	89	114	49
	PmmfR	102.333	101	108	98
	PfdeA	107.667	97	111	115
3OC6	Prhl*	2267.08	1622	2089	1427	2764	3389	3736	1741	2284	1800	2161	1979	2213
	Plux*	4216.94	5323	5555	4866	3267	4176	3122	5147	3361	3184	3301	3766	3357	5671	3898	4574	4831	3811	4695
	Pcep*	921.111	602	611	647	678	816	729	1284	1297	1626
	Plas*	288.722	374	352	388	444	474	435	151	175	225	288	391	323	169	172	151	274	261	150
	Pbja*	146.917	118	131	108	123	110	120	208	157	255	110	130	193
	Prpa*	351.722	484	424	459	227	245	172	275	297	127	419	343	415	455	446	572	284	326	361
	Psal	443.389	334	324	360	390	394	355	368	495	448	300	818	925	484	435	446	202	440	463
	PphlF	182.8	400	146	117	267	338	329	264	289	241	21	36	38	105	73	78
	PmmfR	36.6667	33	34	43
	PfdeA	110.333	97	114	120
C8	Prhl*	5400.56	4293	5750	5819	7631	5932	8727	6369	6397	5311	3200	6720	4912	3861	4804	5579	3869	3686	4350
	Plux*	2847.39	2970	3191	2925	2907	2118	2864	3170	2903	2681	3228	3121	2563	2456	2455	3320	2880	2645	2856
	Pcep*	4968.33	4825	5839	5931	4158	4009	4449	4259	4616	5167	4661	5365	6341
	Plas*	839.222	797	877	857	792	743	872	977	904	831	321	445	450	1355	1209	1320	842	835	679
	Pbja*	750.167	397	559	590	880	417	539	931	834	1219	815	902	919
	Prpa*	494.128	331	351	335	392	85.3	398	318	342	490	692	698	579	684	793	803	480	558	565
	Psal	437.267	416	417	383	316	373	349	508	468	463	515	492	529	421	483	426
	PphlF	195.643		222	207	318	366	385	304	304	249	25	35	27	147	81	69
	PmmfR	242.667	254	250.5	223.5
	PfdeA	94.6667	89	78	117
3OC12	Prhl*	588.867	733	802	468	598	636	583	472	494	463	342	416	400	726	858	842
	Plux*	92.7333	114	98.1	107	83.5	125	121	22	55	109
	Pcep*	838.4	1120	799	982	370	397	443	1272	1325	1288	575	604	614	876	868	1043
	Plas*	1366.67	1888	1350	1523	1176	1178	881	1093	1124	1147	1503	1624	1452	1488	1194	1879
	Pbja*	67.7667	79.5	66.3	69.3	114	139	115	81.8	65.5	69.1	31	33	30	43	41	39
	Prpa*	497.778	496	464	456	361	351	355	325	354	130	648	711	877	519	817	724	407	477	488
	Psal	517	393	411	326	367	346	373	483	514	465	794	714	807	648	707	752	411	401	394
	PphlF	222.312	403	118	108	249	186	216	274	293	279		366		127	151	131	184	307	165
	PmmfR	180.5	183	177	181.5
	PfdeA	318.167	411	518	535	144	149	152
IV	Prhl*	501.2	359	516	484	593	647	634	509	554	699	389	471	383	441	436	403
	Plux*	43.6667	51.6	50.7	49.8	74.6	77.4	77.9	8	14	10	34	51	25
	Pcep*	84.1667	55.5	65	61.9	122	129	132	92.1	102	99	43	45	55	93	71	97
	Plas*	59.2167	79.2	76.2	80.7	96.4	106	96.1	15	16	25	42	41	37
	Pbja*	1605.83		1861	1691		1520		1614	1393	1556
	Prpa*	458.4	361	331	267	294	304	124	390	479	677	700	735	782	479	538	415
	Psal	470.733	432	377	473	486	518	444	455	510	788	548	533	537	248	374	338
	PphlF	167.583	300	290	325	313	293	271	28	24	26	69	33	39
	PmmfR	61.5	62	58.5	64
	PfdeA	48.1667	8	8	11	104	99	59
pC	Prhl*	558.222	577	515	576	773	758	721	650	647	674	516	523	484	428	465	540	421	399	381
	Plux*	65.96	114	125	118	109	77.9	89.7	93.7			9.96	83.1	83	16	19	14	30	41	32
	Pcep*	480.583	603	582	553	391	394	415	447	422	511	194	205	1050
	Plas*	90.1556	68	71.7	63.3	109	127	102	183	185	183	88.4	104	84.4	29	30	34	51	51	59
	Pbja*	65.6933	71.4	55	91.7	121	119	108	75.3	86.9	83.1	4	16	20	58	39	37
	Prpa*	32512.5	24478	24381	25309	29585	31710	50387	8099	11233		59348	45741	47366
	Psal	485.889	446	406	443	375	436	396	514	509	431	695	762	765	552	582	635	201	314	284
	PphlF	181.333	308	177	209	269	263	302	268	303	249	36	44	45	76	69	102
	PmmfR	98.1667	99	92.5	103
	PfdeA	112.667	120	132	86
Sal	Prhl*	368.167	295	318	317	638	630	656	200	295	273	256	282	258
	Plux*	89.0667	65	70.2	60.1	67.4	69.5	63.4	156	207	43
	Pcep*	122.667	129	134	147	204	114	183	69	58	66
	Plas*	96.9933	52.5	52.8	54.3	140	104	104	192	184	228	69.8	62.4	61.1	54	53	43
	Pbja*	78.9778	122	129	120	85.8	82.5	73.5	52	24	22
	Prpa*	451.583	488	482	471	330	313	130	447	227	547	1114	440	430
	Psal	6238	4996	5709	5134	7544	10265	5407	8739	3272	5076
	PphlF	298.5	411	132	129	391	399	410	294	285	276	294	285	276
	PmmfR	132.167	106	102	229	107	112	137
	PfdeA	118.667	120	122	114
DAPG	Prhl*	421.556	484	500	550	477	330	347	573	588	567	503	347	382	247	258	257	406	410	362
	Plux*	46.8867	74.4	78.6	78.6	55.3	48.9	52.6	65.6	57.9	59.4	10	10	12	37	36	27
	Pcep*	85	63.1	77.4	53.6	135	131	145	201	84.1	93.8	30	25	33	64	63	76
	Plas*	56.5067	50.2	54.8	62.6	77	74.5	73.4	65	62.3	57.8	33	40	41	53	57	46
	Pbja*	51.38	85.1	56.1	59.2	102	78.3	80	14	16	22	60	30	39	60	30	39
	Prpa*	399.706	578	632	598	265	230	255	284	287	124		393	677	225	298	374	624	497	454
	Psal	481.2	388	380	386	392	356	368	578	515	490	734	642	815	382	393	399
	PphlF	19295.5	10027	9846	9655	31246	25148	26789	24589	19546	22907	17589	18999	18626	19197	15230	20039
	PmmfR	64.6833	50.6	88	59.7	61.8	60.1	67.9
	PfdeA	127.333	137	105	140
MMF	Prhl*	530.056	337.5	326	353	804	737	703	770	351	389
	Plux*	37.6429	20	16	21.5	62	55	39			50
	Pcep*	57.2778	30.5	36	39	68	71	82	86	53	50
	Plas*	53.6111	36.5	37	33	72	83	74	42	56	49
	Pbja*	47.3333	23	29	28	76	75	78	57	31	29
	Prpa*	561.722	515.5	617.5	592.5	462	833	648	588	448	351
	Psal	67.3333	63	71	68
	PphlF	104.667	138	122	140	90	94	72	97	88	101
	PmmfR	1007.83	1005	960.75	1057.75
	PfdeA	106.333	111	111	118	119	94	85
NG	Prhl*	605.5	499	680	621	1175	338	320
	Plux*	41	55	49	47	34	25	36
	Pcep*	68.6667	61	60	61	102	70	58
	Plas*	60.3333	58	73	83	46	52	50
	Pbja*	53.8	58	61	54		46	50
	Prpa*	721	715	722	736		921	511
	Psal	89.5	52	53	51	109	132	140
	PphlF	105.6	54	41	71		231	131
	PmmfR	93.5625	112	103.5	98.75	60
	PfdeA	752.4	799	845	816	503	799
No Induction	Prhl*	350.182	479	501	428	295	295	273	318	317	258		344	344
	Plux*	59.7583	95	93.2	94.7	65	70.2	43	22	55	77.9	34.5	32.5	34.1
	Pcep*	51.8	33.3	33.7	33.6	36	39	68	45	55	93	64	66	55
	Plas*	50.3889	49	47	34	59.8	52.4	51.1	51.7	52.7	55.8
	Pbja*	35.9667	28	43	30	49	40	25.8
	Prpa*	225.144	385	366	320	124	313	230	120	85.8	82.5
	Psal	322.909	386	394	325	334	324	202	393	326		317	319	232
	PphlF	104.667	272	167	167	72	53	50	39	72	50
	PmmfR	55.275	99	92.5	103	33	34	43	47.5	45.3	43.4	39.6	42.6	40.4
	PfdeA	58.0167	71	78.5	76.1	45.1	41.5	35.9

## Sheet: Figure 3f
Promoter	(Signal) aTF	No Induction							Induction
		Mean	parallel repeats						Mean	parallel repeats
Prhl*	(3OC6) LuxR	255.167	297	296	303	224	221	190	17026.2	22185	20485	17585	16332	14323	11247
	(3OC12) LasR	223	205	290	301	161	199	182	157.333	254	145	132	143	144	126
	(C4) RhlR	278.5	298	322	321	237	248	245	20477.5	24985	24885	20685	18124	17256	16930
	(C8) CepR	266.833	315	299	300	217	251	219	10913.5	14185	13085	13185	7422	8607	8997
	(Sal) NahR	266.667	294	295	296	223	244	248	159.833	179	184	191	137	138	130
	(DAPG) PhlF	261	296	292	303	220	221	234	231.667	263	264	263	208	203	189
	(pC) RpaR	269.5	314	309	325	219	228	222	377.333	420	424	418	325	362	315
	(IV) BjaR	273.167	298	299	308	261	239	234	265.833	283	421	252	175	264	200
	(MMF) MmfR	185.55	171.1	169.8	169.4	187	214	202	297	179	167	155	429	411	441
	(NG) FdeR	233.217	209.2	208	208.1	253	269	252	262.333	205	213	222	304	317	313
Plux*	(3OC6) LuxR	18.9333	19.5	24.5	22.9	14.1	14.6	18	3758.67	4751	5008	4680	3233	2682	2198
	(3OC12) LasR	21.7	21.9	27.7	27.1	19.1	15.6	18.8	193.5	207	139	255	146	195	219
	(C4) RhlR	18.2667	24.1	22	21.3	13.5	14.6	14.1	777.333	859	876	960	671	591	707
	(C8) CepR	21.3167	19.3	19.3	16.9	17.7	31.4	23.3	1051.83	1077	1320	1325	876	867	846
	(Sal) NahR	15.6	16.3	15.9	17	15.1	15.7	13.6	14.15	15	17	19.3	11.7	10.7	11.2
	(DAPG) PhlF	15.1667	15.4	16.2	15	15.1	15.7	13.6	14.4167	16.7	17.7	18.5	11.7	10.7	11.2
	(pC) RpaR	16.55	17.6	21.5	19	15	12.9	13.3	1308.17	1480	1553	1502	1027	1121	1166
	(IV) BjaR	14.9333	15.4	17.4	16.8	14.9	12.9	12.2	18	21.3	31.8	20.6	13.5	12.6	8.2
	(MMF) MmfR	25.7833	17.1	21.1	18.7	31.2	34.2	32.4	12.8833	13.6	10.5	5.2	17	14.4	16.6
	(NG) FdeR	19.1833	8.7	10.1	9.8	28.9	28.7	28.9	21.8833	9.6	10.6	10.8	33.6	34.2	32.5
Pcep*	(3OC6) LuxR	24.3167	12.1	24.5	25.9	11.9	44	27.5	9187	11985	10185	11485	6332	7382	7753
	(3OC12) LasR	25.2667	16.1	25	27.7	25.8	27.3	29.7	1522.67				2881	892	795
	(C4) RhlR	29.7167	16.3	27.4	28.8	16.8	42.5	46.5	2831.17	3199	3422	3112	2037	2548	2669
	(C8) CepR	24.8333	12	24.5	21.7	23.8	30.9	36.1	2525.33	2621	3040	3167	1943	2202	2179
	(Sal) NahR	15.7833	9.5	15.9	14.2	16.5	19.6	19	14.5333	13.4	13	14.2	14.8	16.2	15.6
	(DAPG) PhlF	22.1167	10.7	14.5	15.6	30.7	30.5	30.7	20.75	13.7	13.3	14.2	28.7	27.9	26.7
	(pC) RpaR	12.7833	9.2	15.9	15.2	12.3	12.5	11.6	31.4167	34.4	31.9	34.8	26.1	32.2	29.1
	(IV) BjaR	15.1667	9.6	17.4	18.7	17.2	14.3	13.8	19.9333	16.4	31.5	29.1	11.8	16.7	14.1
	(MMF) MmfR	29.6		21.7	19.8	34	33.6	38.9	16.2167	17.6	6.8	13.8	21.7	18.4	19
	(NG) FdeR	19.8333	7.9	7.8	8.6	32.5	30.7	31.5	20.65	8.9	8.8	8.9	32.5	33.1	31.7
Plas*	(3OC6) LuxR	29.8	18.7	31.5	30.1	18.4	42.7	37.4	25.7167	32.2	30.1	24.6	26.4	20.1	20.9
	(3OC12) LasR	49.2833	42	64.4	74	36.6	38.6	40.1	2146.83	3271	1687	3223	1510	1676	1514
	(C4) RhlR	183.2	165		195	194	180	182	11703				11863	12167	11079
	(C8) CepR	28.2333	20.4	26.3	27	30.7	32	33	26.9833	30.5	29.9	30	33.3	18.2	20
	(Sal) NahR	22.3	22.8	27.3	26.3	19.2	17.4	20.8	21.1167	26	23.8	24.1	17.4	17	18.4
	(DAPG) PhlF	21.45	19.8	25.5	26	19.2	17.4	20.8	21.65	26.1	25.2	25.8	17.4	17	18.4
	(pC) RpaR	22.4333	23.1	27.4	27.4	15.9	21.1	19.7	23.8833	24.8	27	27.4	19.9	20.4	23.8
	(IV) BjaR	23.0167	22.7	28.9	29.7	17.7	18.4	20.7	21.95	19.6	32.6	24.4	16.1	19.2	19.8
	(MMF) MmfR	40.15	19.8	24.6	23.7	51.1	50.7	71	18.5333	19.1	17.7	18.4	17	16.3	22.7
	(NG) FdeR	28.0833	11.5	18	19.8	38.9	38.9	41.4	32.8333	24.3	22.4	23.2	43.7	42.4	41
Pbja*	(3OC6) LuxR	48.64	41	15.6	18.1		74.5	94	90.9	70.7	82.1	83.6	88	110	111
	(3OC12) LasR	1270				1218	1252	1340	14289.7				14353	14777	13739
	(C4) RhlR	46.45	20.9	20.4	20.2	78.6	84	54.6	173.267	29.7	33.5	34.4	272	356	314
	(C8) CepR	17.7	30.4	16.6	17	14.1	16	12.1	5528	4709	5323	6552
	(Sal) NahR	30.2833	17	18	18	35	46.8	46.9	25.2667	15.7	16.9	16.2	36.2	29.7	36.9
	(DAPG) PhlF	12.5	15.7	17.4	13.4	9.1	9.8	9.6	13.4167	15.5	15.7	16.3	10.4	11.3	11.3
	(pC) RpaR	77.58		20.5	17.4	109	126	115	132.05	17.4	17.3	16.6	255	238	248
	(IV) BjaR	14.4167	15.2	16.1	16.4	12.2	11	15.6	3477.67	3176	5925	5443	1656	2302	2364
	(MMF) MmfR	28.9833	14.6	26.3	24.4	33.9	37.6	37.1	55.7167	24.1	22	25.1	101	85.5	76.6
	(NG) FdeR	21.4	8.1	9.1	9.3	33.5	31.2	37.2	23.6167	8.9	11.4	10.7	36	37.2	37.5
Prpa*	(3OC6) LuxR	66.25	21.1	19.4	21	104	114	118	9107.67	11985	10185	6897	9794	9174	6611
	(3OC12) LasR	364.333	210	218	214	478	527	539	2884.5	2812	1788	3562	2948	2988	3209
	(C4) RhlR	148.383	23.3	22.4	23.6	257	287	277	2138.17	2531	2584	2298	1879	1794	1743
	(C8) CepR	62.9	19.2	21.5	16.7	108	117	95	5163.17	6180	6134	5471	4675	4148	4371
	(Sal) NahR	38.6	42.5	20.8	17.8	44.5	58.5	47.5	27.0167	17.7	16.5	13.1	41.9	40.2	32.7
	(DAPG) PhlF	19.9833	21.1	18.6	16.8	16.6	27.5	19.3	39.8333	41.4	41	36.5	43.8	39.7	36.6
	(pC) RpaR	155.167	124	145	98	199	183	182	17230.8	19585	19285	19485	13730	16253	15047
	(IV) BjaR	54.4167	18.7	17.9	19.1	72.8	101	97	54.3667	20.6	14.3	12.3	79	108	92
	(MMF) MmfR	27.22	15	18.8	17.7		45.5	39.1	14.1333	7.5	5.9	5.3	25.2	22.2	18.7
	(NG) FdeR	23.95	9.8	11.4	10	37.7	40	34.8	26.4	16.7	11.5	8.9	43.4	40.2	37.7
Psal	(3OC6) LuxR	432.167	441	422	474	433	420	403	444.5	499	486	487	396	395	404
	(3OC12) LasR	390.333	286	444	410	416	419	367	295		226	231	329	386	303
	(C4) RhlR	412.667	473	415	449	375	377	387	338.833	335	432	355	311	313	287
	(C8) CepR	417.167	311	460	369	466	482	415	498.167	552	461	513	528	449	486
	(Sal) NahR	245.5	206	286	305	197	249	230	3462	4082	4004	3685	2959	3017	3025
	(DAPG) PhlF	428.833	307	486	480	401	480	419	417.167	471	441	409	396	405	381
	(pC) RpaR	400.333	442	443	438	231	441	407	437.667	451	441	442	417	443	432
	(IV) BjaR	485.5	665	451	442	455	473	427	572.667	518	536	496	682	554	650
	(MMF) MmfR	217.883	221.4	218.4	217.5	246	242	162	200.5	235	229	245	188	130	176
	(NG) FdeR	330.8	264.1	259	258.7	394	397	412	302.833	269	233	219	363	360	373
PphlF	(3OC6) LuxR	31898.5	36585	35385	34585	27796	27403	29637	32876.8	33885	36385	41785	26859	28500	29847
	(3OC12) LasR	30466.3	35385	34285	32885	26232	26651	27360	20395.2	14085	24085	16685	19971	25994	21551
	(C4) RhlR	32858.5	36785	36085	36185	26927	30270	30899	28745.5	31485	31785	31685	25073	26154	26291
	(C8) CepR	31082.8	33285	32485	33285	28157	29321	29964	32277	33985	37085	36785	27593	29559	28655
	(Sal) NahR	32995.8	35785	35085	36085	29537	29846	31637	30281.5	31485	32385	32785	27703	28360	28971
	(DAPG) PhlF	167.017	276	310	211	68.2	69	67.9	17049.7	17385	16685	14885	17052	18709	17582
	(pC) RpaR	32822.8	33685	33385	33585	32781	31833	31668	32575.8	31685	33885	33085	32550	32090	32160
	(IV) BjaR	20197.7	26885	28485	27285	16341	10911	11279	18318.7	27985	27285	28385	8338	9386	8533
	(MMF) MmfR	25339.5	24685	27385	28085	23998	24227	23657	19318.3	17885	20685	19385
	(NG) FdeR	28779	27185	27985	28085	27640	30889	30890	29653.7	26085	24885	27285	32490	34680	32497
PmmfR	(3OC6) LuxR	22301.7	29485	26985	26085	17099	16667	17489	24390.7	24685	24385	24085	24718	24386	24085
	(3OC12) LasR	19744.3	25585	21385	20085	17905	16968	16538	6772.17	7413	6956	5943	7414	6956	5951
	(C4) RhlR	15475.8	19685	18485	17885	9221	14693	12886	18342.7	17485	18985	18485	17481	19037	18583
	(C8) CepR	22539.2	28185	25985	23985	18077	19672	19331	24026.3	23585	25585	22885	23636	25560	22907
	(Sal) NahR	20756.7	26685	23085	25785	14076	16959	17950	22849.5	22585	23685	22285	22618	23687	22237
	(DAPG) PhlF	22013.7	27685	25185	24985	19171	17207	17849	24306.2	24885	25285	22785	24873	25247	22762
	(pC) RpaR	23376.8	27885	24685	28285	19500	20415	19491	24218.8	24585	22985	25085	24631	22938	25089
	(IV) BjaR	20352.2	25585	22685	21485	18580	17307	16471	24179.2	23885	24385	24585	23577	24304	24339
	(MMF) MmfR	29.36	28.8	27.4		21.1	36.5	33	911.833	922	821	695	1073	998	962
	(NG) FdeR	21350.8	18485	19085	20485	22075	23772	24203	18198.5	15085	16085	17185	20397	20588	19851
PfdeA	(3OC6) LuxR	253.667	248	256	262	244	253	259	255.667	246	294	232	243	291	228
	(3OC12) LasR	256.167	264	293	217	260	290	213	68.5	51.4	79.8	64.4		97	49.9
	(C4) RhlR	346.25	355		337	354		339	170.667	105	276	132	103	276	132
	(C8) CepR	223.167	226	232	217	223	228	213	289.667	277	310	287	274	306	284
	(Sal) NahR	238.333	235	236	249	232	232	246	262.5	238	280	275	234	277	271
	(DAPG) PhlF	248	251	261	237	248	258	233	273	274	284	266	271	281	262
	(pC) RpaR	307.167	292	309	325	289	306	322	293.667	294	295	297	290	293	293
	(IV) BjaR	285	283	289	288	280	286	284	316	319	322	317	312	315	311
	(MMF) MmfR	148.667	140	145	163	154	140	150	131	121	150	122
	(NG) FdeR	74.125		55	48.8		78.7	114	10954	11085	11185	11785	11009	10592	10068

## Sheet: Sup-Fig 1b
	PbjaI-ptv			Pbja-mut1 (Pbja*)			Pbja-mut2
0	24.7	9.1	20.1	15	16.7	17.8	13.2	14.8	23.8
0.0001	10.8	16.3	17.6	17.2	16.9	18.5	11	14.9	21.6
0.001	14.9	13.4	22.7	16.4	16.1	18.5	6.5	14.4	20.7
0.01	23.5	25.4	15.6	13.3	20.1	18.2	11.8	14.4	20.1
0.1	22	25	16.5	20.6	17.8	16.7	12.9	14.2	20.6
1	23.7	22.7	20.6	58.3	46.7	59.9	17.9	18.1	19.6
10	23.4	23.4	25.5	749	752	714	20.3	24.2	21.4
100	34.4	31.3	29.5	5023	5174	4506	33.7	29.2	37.3
	PrpaI-ptv			Prpa-mut1 (Prpa*)			Prpa-mut2
0	22.9	17.8	17.9	280	300	290	25	24.7	19.7
0.0001	26.7	18.3	18.6	278	300	264	23.7	23.5	22.2
0.001	26.4	22.5	17.7	311	326	266	23.5	24.4	21.4
0.01	22.3	22.1	17	315	330	278	26.7	22.7	23
0.1	19.7	23.4	22.6	388	422	324	25.8	24.2	22.8
1	26.8	20.5	19.6	3262	1601	1408	34.2	25.6	25.2
10	35.2	24	26.9	19984	16984	10184	48.7	42.3	40.2
100	46.4	39.4	43	31384	36184	28584	52.1	62.2	51.8

## Sheet: Sup-Fig 2b
IPTG (mM)	PmmfR1			PmmfR3			PmmfR4			PmmfR5 (Pmmf)			PmmfR6			PmmfR9			PmmfR10			PmmfR11			PmmfR13			PmmfR14			PmmfR15			PmmfR16
0	2499	2396	2272	22502	19736	17413	55649	59968	58953	2043	1349	1588	843	712	748	10363	11213	10464	2694	6657	7847	5097	5556	5244	7758	8249	8319	4626	4253	4088	9324	9131	9811	53733	53794	54642
0.01	111	92	95	869	6039	5960	5834	6091	1581	72	35.6	45.3	184	340	268	866	867	869	1454	1059	728	4214	4220	3751	363	317	205	218	167	165	3436	3480	3038	5147	6023	5816

## Sheet: Sup-Fig 3b
Sender ratio (%)	PcepI-ptv			Pcep-mut1			Pcep-mut2			Pcep-mut3			Pcep-mut4 (Pcep*)			Pcep-mut5
5e-06	38.3	30.6	29.7	26.2	27.8	27.4	30.9	33.5	35.7	11172	19668	28060	41.3	46.2	38.7	40.6	42.3	38.7
5e-05	296	328	220	27.2	31	28.3	56.4	95	36.8	12572	13742	14863	43.9	42.4	42.2	63.1	38.8	39.4
0.0005	1394	933	485	27.1	27.2	27.6	181	122	153.2	14843	21182	25123	756	2618	2369	860	488	650
0.005	1415	1460	1621	40.6	40.8	40.8	825	534	455	21572	26460	25491	3389	3105	3995	1318	1247	870
0.05	1581	2029	1876	41.5	43.8	40.8	831	857	877	30592	30653	29418	3925	4343	2960	1117	1203	1032
0.5	2173	1624	1345	44.2	46.7	42	881	1079	1139	35471	37101	32621	5258	5078	5226	1248	1441	1143
5	2592	1565	2189	45.3	44.7	45.9	1097	1079	1194	36243	38614	35377	5805	4949	5477	1304	1313	1333
50	2297	2297	2318	46.9	50.7	48.8	1234	1239	1132	42885	42479	43206	6176	6887	5871	1787	1710	1633

## Sheet: Sup-Fig 4b
Sender ratio (%)	C4			3OC6			C8			3OC12
0	337	269	407	50.7	38.5	42.4	41.3	46.2	38.7	58	60.9	56.6
5e-05	354	334	445	31.6	40.1	44.2	43.9	42.4	42.8	58.7	55.2	64.3
0.0005	689	412	528	59.1	46.3	33.3	756	2618	2369	56.6	56.6	57.7
0.005	632	609	657	97.2	61.2	32.8	3389	3105	3995	126	120	137
0.05	1241	2062	2944	135.2	117.2	33.6	3925	4343	2960	533.6	557	421.2
0.5	23507	17102	22389	2058.2	1185.2	3121.2	5258	5078	5226	1243.2	1478.4	1261.2
5	29511	30797	26064	6352.2	7382.2	7073.2	5805	4949	5477	2050	1743.6	1985.8
50	44206	39323	41840	9380.2	7105.2	7954.2	6176	6887	5871	2370	2550	2210

[truncated: 9 more sheets: Sup-Fig 6, Sup-Fig 7, Sup-Fig 10, Sup-Fig 11b,c, Sup-Fig 13, Sup Fig 15a,b, Sup Fig 16, Sup Fig 22, Sup Fig 23]
